# Supplementary material for: Motor Cortical Plasticity to Training Started in Childhood: The Example of Piano Players
Source: PLoS One. 2016 Jun 23;11(6):e0157952. doi: 10.1371/journal.pone.0157952 (PMC4918920; doi:10.1371/journal.pone.0157952)
Supplement: S1 Database — Abbreviations: C: controls, P: pianists, L: left, R: right, NHPT: nine hole peg test, FT: finger tapping, AI: asymmetry index. (XLS) [file pone.0157952.s001.xls]

## Sheet: behaviour
SUBJECTS	Age	C1-P2	R-NHPT	L-NHPT	R-FT	L-FT	MIRROR	AI-NHPT	AI-FT
C01	28	1	14.87	17.43	6.4	5.2	1	-0.079257	0.103448
C02	25	1	16.44	17.3	8.2	5.9	0	-0.025489	0.163121
C03	26	1	15.44	17.75	4.7	3.7	0	-0.0695993	0.119048
C04	25	1	17	17	5.3	4.6	0	0	0.0707071
C05	28	1	16.2	17	5.8	5	0	-0.0240964	0.0740741
C06	25	1	14.18	17.72	6.7	5.9	1	-0.110972	0.0634921
C07	25	1	18	20	5.6	4.7	1	-0.0526316	0.0873786
C08	26	1	19.53	18.28	6.5	5.2	0	0.03306	0.111111
C09	24	1	14.83	16.87	7.7	6.7	1	-0.0643533	0.0694444
C10	25	1	15.34	18	6	4.9	1	-0.079784	0.100917
C11	25	1	14	16	5.9	4.3	0	-0.0666667	0.156863
C12	38	1	18	23	4.4	3.3	1	-0.121951	0.142857
C13	25	1	15.5	17.89			0	-0.0715783
C14	28	1	17.38	20.06			1	-0.0715812
P01	26	2	15.38	18.2	4.73	4.07	0	-0.0839786	0.075
P02	30	2	15.3	15.6	6.2	5.6	0	-0.00970874	0.0508475
P03	26	2	15.42	15.96	6.2	5.7	0	-0.0172084	0.0420168
P04	31	2	17	16	6.5	5.8	0	0.030303	0.0569106
P05	26	2	14.62	13.03	6.8	5.7	0	0.0575045	0.088
P06	21	2	15.7	15.7	6.4	6.1	0	0	0.024
P07	21	2	16.34	16.45	6.6	5	0	-0.00335468	0.137931
P08	25	2	15.5	17.89	7.5	6.4	0	-0.0715783	0.0791367
P09	27	2	15.4	14.75	6.7	5.8	0	0.0215589	0.072
P10	39	2	15.3	16.1	6.4	5.9	0	-0.0254777	0.0406504
P11	25	2	14	13	7.1	6.1	0	0.037037	0.0757576
P12	27	2	14.5	14	7.3	6.1	0	0.0175439	0.0895522
P13	30	2	14.46	14.5			0	-0.00138122
P14	29	2	16.82	20			0	-0.0863661
P15	24	2	16.5	16.32			0	0.00548446
P16	25	2	16.2	17			0	-0.0240964
