# Supplementary material for: Motor Cortical Plasticity to Training Started in Childhood: The Example of Piano Players
Source: PLoS One. 2016 Jun 23;11(6):e0157952. doi: 10.1371/journal.pone.0157952 (PMC4918920; doi:10.1371/journal.pone.0157952)
Supplement: S2 Database — Abbreviations: C: controls, P: pianists, L: left, R: right, RMT: resting motor threshold, AI: asymmetry index. (XLS) [file pone.0157952.s002.xls]

## Sheet: mappa
Subjects	AGE	C1-P2	L-RMT	R-RMT	L-MAParea	R-MAParea	L-MEPamp	R-MEPamp	L-CoGdistance	R-CoGdistance	L-overlap	R-overlap	AI_map area	mirrors
C01	28	1	45	45	16	13	443	481	0.81	2.21	0.9	0.7	0.103448	1
C02	25	1	50	45	7	9	314	1133	1.05	0.47	0.8	0.5	-0.125	0
C03	26	1	50	55	25.3	16.3	478	637	1.02	1.11	0.8	0.6	0.216346	0
C04	25	1	45	50	11	10	498	130	0.5	2.1	0.9	0.6	0.047619	0
C05	28	1	45	50	19.4	11	1043	435	0.74	1.99	0.8	0.5	0.276316	0
C06	25	1	50	45	13.4	10.4	440	577	0.43	1.98	0.8	0.7	0.12605	1
C07	25	1	45	45	26	10.6	751	873	1.4	1.28	0.7	0.6	0.420765	1
C08	26	1	45	45	15.7	10.7	246	181	0.7	2.2	0.7	0.6	0.189394	0
C09	24	1	60	55	11.5	7.4	327	167	0.86	1.51	0.6	0.6	0.216931	1
C10	25	1	45	45	19	12.4	908	350	0.83	1.65	0.9	0.7	0.210191	1
C11	25	1	40	40	26	15	772	527	0.73	1.19	0.9	0.7	0.268293	0
C12	38	1	40	40	30	21.4	1459	1603	1.33	1.26	0.8	0.6	0.167315	1
P01	26	2	40	55	10.6	7	432	229	1.1	1.8	0.5	0.5	0.204545	0
P02	30	2	45	45	7	9.3	656	657	1.14	0.56	0.5	0.6	-0.141104	0
P03	26	2	50	45	16.6	17	634	915	0.95	2.1	0.7	0.6	-0.0119048	0
P04	31	2	45	45	13	12.6	301	165	1.1	3.31	0.5	0.5	0.015625	0
P05	26	2	45	50	10	13.3	354	402	1.01	0.51	0.5	0.5	-0.141631	0
P06	21	2	55	55	13.6	13	676	576	0.54	1.98	0.7	0.4	0.0225564	0
P07	21	2	40	40	17	18	1233	746	1.59	0.99	0.7	0.7	-0.0285714	0
P08	25	2	35	40	15.6	15	787	437	0.17	0.52	0.7	0.6	0.0196078	0
P09	27	2	55	60	14	13.3	1066	669	0.5	1.36	0.5	0.4	0.025641	0
P10	39	2	50	50	8	18	762	455	0.73	0.77	0.6	0.6	-0.384615	0
P11	25	2	45	45	17.6	21.6	945	902	0.59	1.69	0.6	0.6	-0.102041	0
P12	26	2	50	50	12.6	8.6	678	400	0.89	2.6	0.7	0.6	0.188679	0
