# Supplementary material for: Motor Cortical Plasticity to Training Started in Childhood: The Example of Piano Players
Source: PLoS One. 2016 Jun 23;11(6):e0157952. doi: 10.1371/journal.pone.0157952 (PMC4918920; doi:10.1371/journal.pone.0157952)
Supplement: S3 Database — Abbreviations: C: controls, P: pianists, L: left, R: right, niSP: normalized ipsilateral silent period, AI: asymmetry index. (XLS) [file pone.0157952.s003.xls]

## Sheet: ISP
soggetti	età	C1-P2	R-iSP-duration	R-EMG-background	R-niSParea	L-iSP-duration	L-EMG-background	L-niSParea	AI-iSParea	AI-iSPduration	mirrors
C01	28	1	41.6	230	39.3522	31.6	340.7	49.9618	-0.118791	0.136612	1
C02	26	1	59.4	220.84	16.3014	52.6	292.17	57.7643	-0.559813	0.0607143	0
C03	26	1	37.36	47.61	40.9368	41.36	135.46	46.2351	-0.0607796	-0.050813	0
C04	25	1	47.1	213.796	23.4187	50.73	279.576	27.9885	-0.0888947	-0.0371052	0
C07	25	1	43.57	171	36.8889	34.82	201.87	53.9506	-0.187822	0.111621	1
C08	26	1	50.52	82.59	47.4028	47.11	95.1	51.8507	-0.044813	0.0349278	0
C09	25	1	17.4	196.299	34.0649	58.8	184.11	52.4523	-0.21253	-0.543307	1
C10	27	1	42.32	220	38	41.67	102.66	45	-0.0843373	0.00773902	1
C11	26	1	63.53	293.157	52.7789	51	191.922	64.9389	-0.103298	0.109404	0
C13	29	1	32.4	272.286	59.01	41.8	277.435	64.7388	-0.0462934	-0.126685	0
C14	27	1	26.8	517.76	29.4654	32.4	599.93	36.6543	-0.108725	-0.0945946	1
P02	30	2	63.18	171.61	53.1379	58.07	104.36	56.5542	-0.0311445	0.0421443	0
P03	27	2	23.73	167.3	40.3706	54.35	222.2	48.9154	-0.0957015	-0.392162	0
P05	25	2	42.75	375.67	53.5151	27.9	285.8	65.5703	-0.101232	0.210191	0
P06	24	2	39.2	165.038	65.1111	54	277.658	52.967	0.102848	-0.158798	0
P07	24	2	34.1	275.33	69.3132	43.4	334	68.8623	0.00326333	-0.12	0
P09	27	2	38.77	204.611	62.2357	37.14	344.321	64.3539	-0.0167331	0.0214728	0
P10	39	2	26.49	62	54.8387	27.01	79	64.557	-0.0813953	-0.00971963	0
P13	30	2	35.54	391.87	56.8097	44.2	301.24	42.7533	0.141181	-0.108603	0
P14	28	2	30.2	65.04	40.7903	30.2	76.55	58.1973	-0.17585	0	0
P15	31	2	31.34	123.63	58.3111	37.5	133.85	60.5304	-0.0186749	-0.0894829	0
P16	28	2	61.95	217.61	38.376	43.3	172.72	42.9365	-0.0560867	0.177197	0
